# Supplementary material for: A new robust Bayesian small area estimation via α‐stable model for estimating the proportion of athletic students in California
Source: Biom J. 2021 May 7;63(6):1309–24. doi: 10.1002/bimj.202000235 (PMC8453931; doi:10.1002/bimj.202000235)
Supplement: Supplementary file 2 — Supporting Information 2 [file BIMJ-63-1309-s001.zip]

Archive with 40 entries (33 files):
- Data_Code/
- Data_Code/.Rhistory
- __MACOSX/
- __MACOSX/Data_Code/
- __MACOSX/Data_Code/._.Rhistory
- Data_Code/.DS_Store
- __MACOSX/Data_Code/._.DS_Store
- Data_Code/SimulationStudy/
- Data_Code/SimulationStudy/Model-StudentT.txt
- __MACOSX/Data_Code/SimulationStudy/
- __MACOSX/Data_Code/SimulationStudy/._Model-StudentT.txt
- Data_Code/SimulationStudy/.DS_Store
- __MACOSX/Data_Code/SimulationStudy/._.DS_Store
- Data_Code/SimulationStudy/ModelExpPow.txt
- __MACOSX/Data_Code/SimulationStudy/._ModelExpPow.txt
- Data_Code/SimulationStudy/Simulations-Scheme.R
- __MACOSX/Data_Code/SimulationStudy/._Simulations-Scheme.R
- Data_Code/SimulationStudy/Functions.R
- __MACOSX/Data_Code/SimulationStudy/._Functions.R
- __MACOSX/Data_Code/._SimulationStudy
- Data_Code/README.rtf
- __MACOSX/Data_Code/._README.rtf
- Data_Code/.Rapp.history
- __MACOSX/Data_Code/._.Rapp.history
- Data_Code/FitData/
- Data_Code/FitData/.Rhistory
- __MACOSX/Data_Code/FitData/
- __MACOSX/Data_Code/FitData/._.Rhistory
- Data_Code/FitData/.DS_Store
- __MACOSX/Data_Code/FitData/._.DS_Store
- Data_Code/FitData/Functions.R
- __MACOSX/Data_Code/FitData/._Functions.R
- Data_Code/FitData/.RData
- __MACOSX/Data_Code/FitData/._.RData
- Data_Code/FitData/R-Code-ScoreDataAnalysis.R
- __MACOSX/Data_Code/FitData/._R-Code-ScoreDataAnalysis.R
- Data_Code/FitData/FitData.RData
- __MACOSX/Data_Code/FitData/._FitData.RData
- __MACOSX/Data_Code/._FitData
- __MACOSX/._Data_Code
