# Supplementary material for: A new robust Bayesian small area estimation via α‐stable model for estimating the proportion of athletic students in California
Source: Biom J. 2021 May 7;63(6):1309–24. doi: 10.1002/bimj.202000235 (PMC8453931; doi:10.1002/bimj.202000235)
Supplement: Supplementary file 2 — Supporting Information 2 [file BIMJ-63-1309-s001.zip › Data_Code/SimulationStudy/Model-StudentT.txt]

model
{
for (i in 1:m){
y[i]~dnorm(theta[i],precs[i])
theta[i]<- beta0 + beta1*X[i]+v[i]
}


for (i in 1:m){
v[i]~dt(0,0.001,df)
}

df ~ dcat(pi)

beta0~dnorm(0,0.001)
beta1~dnorm(0,0.001)


}
