# Supplementary material for: A new robust Bayesian small area estimation via α‐stable model for estimating the proportion of athletic students in California
Source: Biom J. 2021 May 7;63(6):1309–24. doi: 10.1002/bimj.202000235 (PMC8453931; doi:10.1002/bimj.202000235)
Supplement: Supplementary file 2 — Supporting Information 2 [file BIMJ-63-1309-s001.zip › Data_Code/SimulationStudy/ModelExpPow.txt]

model
{
for ( i in 1:m){
y[i]~dnorm(theta[i],precs[i])
theta[i]<-alpha0 + alpha1*X[i]+v[i]
}

for (i in 1:m){

    v[i] ~ dunif(mu - d[i], mu + d[i])
    d[i] <- tau/pow(2*c0,0.5)*pow(u[i],beta/2) 
    u[i] ~ dgamma(1+beta/2,pow(2,-1/beta))
  }
  
#prior
  beta ~ dunif(0.0001,2)
  sigma ~ dgamma(0.01,0.01)
  tau <- 1/sqrt(sigma)
  mu ~ dnorm(0,0.1)
  c0 <- exp(loggam(5*beta/2)-loggam(beta/2))


alpha0 ~dnorm(0,0.001)
alpha1 ~dnorm(0,0.001)
}
