# Supplementary material for: A new robust Bayesian small area estimation via α‐stable model for estimating the proportion of athletic students in California
Source: Biom J. 2021 May 7;63(6):1309–24. doi: 10.1002/bimj.202000235 (PMC8453931; doi:10.1002/bimj.202000235)
Supplement: Supplementary file 2 — Supporting Information 2 [file BIMJ-63-1309-s001.zip › Data_Code/SimulationStudy/Simulations-Scheme.R]

#######################################################
### Simulation scheme
#######################################################

# The notation used throughout all functions is coherent with the notation used in the paper
# "A new robust Bayesian small area estimation via alpha-stable model for estimating the proportion of athletic students in California."
# by S. Zarei, S. Arima and G. Jona Lasinio.

# The following code allows to reproduce the simulation study in Section 6 of the aforementioned paper.


# Required packages to be loaded ----

library(MASS)
library(GIGrvg)
library(libstableR)
library(Pareto)
library(coda)


# Load the functions stored in the file "Functions.R" ----

source("Functions.R")

# Create empty vectors for the output ----

VStableFH.AAD    <- c()    
VGaussianFH.AAD  <- c() 
VStableFH.ASD    <- c()    
VGaussianFH.ASD  <- c()   
VStableFH.ARB    <- c()   
VGaussianFH.ARB  <- c()   
VStableFH.ASRB   <- c()  
VGaussianFH.ASRB <- c()  
VDM.AAD    <- c()   
VNG.AAD    <- c()   
VDM.ASD    <- c()    
VNG.ASD    <- c()   
VDM.ARB    <- c()   
VNG.ARB    <- c()   
VDM.ASRB   <- c()  
VNG.ASRB   <- c()  
VLA.AAD    <- c()    
VDirectE.AAD  <- c()   
VLA.ASD    <- c()    
VDirectE.ASD  <- c()  
VLA.ARB    <- c()   
VDirectE.ARB  <- c()  
VLA.ASRB   <- c()  
VDirectE.ASRB <- c() 
VAlphahat  <- c()
VGammahat  <- c()

Vdic.Stable <- c()
Vdic.FH <- c()
Vdic.DM<- c()
Vdic.NG<- c()
Vdic.LA<- c()
Mbetahat1S  <-  NULL    
Mbetahat1FH <-  NULL   
Mbetahat1DM <-  NULL   
Mbetahat1NG <-  NULL   
Mbetahat1LA <-  NULL 
Mconverage  <-  NULL 

U.chain      <-  NULL
Beta.chain   <-  NULL
Alpha.chain  <-  NULL
Scale.chain  <-  NULL

dic.Tmodel=c()
theta.Tmodel=list()
theta.Expmodel=list()
dic.Expmodel=c()

library(rjags)
library(coda)

# Simulation settings: true values of the parameters ----
# Values can be modified according to the different simulation scenarios. 

# Number of small areas (also equal to 50 and 100 in the paper)
m           <- 50
# Scale parameter of random area  effects (local parameters)
gamma1      <- sqrt(2)/2
# Index of stability of area effects
alpha.true  <- 1.1
# shape of IG prior of global parameter
a           <- 10^-10
# rate  of IG prior of golobal parameter
b           <- 10^-10
# Number of Gibbs sampling iterations
nsim <- 11100
REP         <- nsim
# thinning value in the Stable model
thin        <- 5
# thinning value in the GL models
nthins      <- 10
#burnin for the stable model
# number of simulations and burnning time in the GL models
nburn<-REP/2

#thinned sequence to be used for point estimation
ss<-seq(100,nsim,10)

set.seed(08042014)
n.data <- 50    #number of replicated datasets (50 in the paper)

truetheta.sim=matrix(NA,nrow=m,ncol=n.data)

 # Start simulations ----
for (Tek in 1:n.data){
    
    
  # generate design matrix
  xranData <- rnorm(m, 10, 2)
  Xdesign  <- t(cbind(1,xranData))
  Beta     <- c(20,1)
  
  
  # Simulation scheme: choose one of the following random area effects generation mechanism
  
  # Scenario 1: Fay-Herriot model with normally distributed random effects
  #ui       <- rnorm(m, 0, 1)
  
  # Scenario 2: random effects with t distribution with 3 degrees of freedom
#  ui       <- rt(m, df<-3)
  
  # Scenario 3: random effects with alpha stable distribution S(1.1, 0, 1/sqrt(2), 0)
  ui       <- rstab(m, 1.1, 0, 1/sqrt(2),0,1)
  
  # Scenario 4: random area effects with Pareto distribution
  
  #ui       <- rPareto(m, 5, 2)
  
  # Variance of sampling errors
  
  eivar    <- rep(c(0.5, 1, 1.5, 2, 2.5, 3, 3.5, 4, 4.5, 5),m/10)
  ei       <- c()
  ei <- rnorm(m, 0, sqrt(eivar))
  
  # Variance of sampling errors
  ydirect    <- t(Xdesign)%*%Beta+ ui+ ei
  truetheta  <- t(Xdesign)%*%Beta+ ui
  truetheta.sim[,Tek]=truetheta
  
  # Stable model
  
  np        <- 2  # number of covariates+intercept
  Vgama      <- matrix(NA, ncol=1, nrow=REP)
  Valpha     <- matrix(NA, ncol=1, nrow=REP)
  Mbeta      <- matrix(NA, ncol=np, nrow=REP)
  MSreffect  <- matrix(NA, ncol=m, nrow=REP)
  Mlambda    <- matrix(NA, ncol=m, nrow=REP)
  
  ## Initial Values of Parameters for stable model
  
  alpha.in     <-  1.5
  lambda.in    <-  rep(1, m)  
  beta.in      <-  lm(ydirect~xranData)$coefficient
  RanEfect.in  <-  ydirect-t(Xdesign)%*%beta.in-rnorm(m)
  
  

  for (iter in 1:nsim){
    
    ##  Updating gamma (global parameter)
    up.gama    <- 1/rgamma(1, m/2+a, 0.5*sum(RanEfect.in^2/lambda.in)+b) 
    
    ## Updating Beta
    
    sigmain   <-  solve(diag(eivar))
    Sigmab    <-  solve(Xdesign%*%sigmain%*%t(Xdesign))
    mean      <-  solve(Xdesign%*%t(Xdesign))%*%Xdesign%*%(ydirect-RanEfect.in)
    up.beta   <-  mvrnorm(1, mu<-mean, Sigma<-Sigmab)   
    
    # Updating Area Effects
    
    vdelta       <- lambda.in*up.gama/(lambda.in*up.gama+eivar)
    meanRanEfect <- vdelta*(ydirect-t(Xdesign)%*%up.beta)
    up.RanEfect  <- mvrnorm(1, mu<-meanRanEfect, Sigma<-diag(vdelta*eivar))
    
    # Updating Local Parameters
    
    j   <- 1
    up.lambda <- c()
    t0  <- alpha.in  
    while(j < m+1){
      
      lambdai   <- rstab(1, t0/2, beta=1, gamma=(cos(t0*pi*0.25))^(2/t0), delta=0, 1)
      b  <- exp(-1/2)/(sqrt(2*pi*(up.RanEfect[j])^2)) #  max.den
      u  <- runif(1,0,b)
      bound   <- dnorm(up.RanEfect[j], 0, sd<-sqrt(up.gama*lambdai))
      if(u < bound) 
      {
        up.lambda[j] <-  lambdai
        j   <- j+1
      }
    }
    
    # Updating alpha: Index of stability
    
  
    currentAlpha   <-  alpha.in 
    proposedAlpha  <-  runif(1,max(currentAlpha-0.10,0.3), min(currentAlpha+0.10,1.99))
    A <- exp(targetL(proposedAlpha)-targetL(currentAlpha) )
    up.alpha <- ifelse(runif(1)< A, proposedAlpha, currentAlpha)
    
    # Replacing updates
    
    lambda.in    <- up.lambda
    alpha.in     <- up.alpha
    RanEfect.in  <- up.RanEfect
    
    # saving updates
    
    Vgama[iter]        <- up.gama
    Valpha[iter]       <- up.alpha
    Mbeta[iter,]       <- up.beta       
    MSreffect[iter,]   <- up.RanEfect   
    Mlambda[iter,]     <- up.lambda     	
    
  }
  
  betahat1S     <- apply(Mbeta[ss,],   2, mean)
  landahat1     <- apply(Mlambda[ss,], 2, mean)
  Stheta.chain  <- Mbeta[ss,]%*%Xdesign+ MSreffect[ss,]
  thetahatS     <- apply(Stheta.chain, 2, mean)
  
  Alphahat   <- mean(Valpha)
  Gammahat   <- sqrt(mean(Vgama)/2)
  
  
  #bbP <- paste("NameSimulation",".RData",sep="")
  #chains<-list(mseff=MSreffect[ss,], beta=Mbeta[ss,], alpha=Valpha[ss], vgama=Vgama[ss],
  #             mlambda=Mlambda[ss,], theta=Stheta.chain[ss,])
  
  #save(chains,file=bbP)
  
  #Estimating 4 deviance measures as in Table 1 and 2 ----
  
  # average absolute deviation  (AAD)
  # average squared deviation   (ASD)
  # absolute relative deviation (ARB)
  # average squared relative deviation (ASRB)
  
  StableFH.AAD  <- mean(abs(thetahatS-truetheta)) 
  StableFH.ASD  <- mean((thetahatS-truetheta)^2)
  StableFH.ARB  <- mean(abs((thetahatS-truetheta)/truetheta))   
  as1           <- (thetahatS-truetheta)^2
  as2           <-  truetheta^2
  StableFH.ASRB <-  mean(abs(as1/as2))
  
  
  #Fay-Herriot Model ----
  
  DirectE.AAD   <- mean(abs(ydirect-truetheta)) 
  DirectE.ASD   <- mean((ydirect-truetheta)^2)
  DirectE.ARB   <- mean(abs((ydirect-truetheta)/truetheta))   
  as1           <- (ydirect-truetheta)^2
  as2           <- truetheta^2
  DirectE.ASRB  <- mean(abs(as1/as2))
  
  
  ### Structure of simulated data in Competative models
  
  ParetoSim.Data <- data.frame(y<-ydirect, x<-xranData, D<-eivar)
  Y<-ParetoSim.Data$y
  X<-cbind(rep(1, m), ParetoSim.Data$x)
  D<-ParetoSim.Data$D
  
  
  ### Fay-Herriot Gaussian model ----
  
  tangFH     <-   FH_sampler (X, Y, D, nburn, nsim, nthins)
  
  betahat1FH       <- apply(tangFH$Beta.chain, 1, mean)
  ThetahatFH       <- apply(tangFH$Theta.chain,1, mean)
  
  GaussianFH.AAD   <- mean(abs(ThetahatFH-truetheta)) 
  GaussianFH.ASD   <- mean((ThetahatFH-truetheta)^2)
  GaussianFH.ARB   <- mean(abs((ThetahatFH-truetheta)/truetheta))   
  as1    <- (ThetahatFH-truetheta)^2
  as2    <- truetheta^2
  GaussianFH.ASRB  <-  mean(abs(as1/as2))       
  
  
  ### Datta and Mandal (DM)  model ----
  
  DM.FH <- DM_sampler (X, Y, D, nburn, nsim, nthins)
  
  Theta.chainDM   <-  X%*%DM.FH$Beta.chain + DM.FH$V.chain
  betahat1DM      <-  apply(DM.FH$Beta.chain,1, mean)
  ThetahatDM      <-  apply(Theta.chainDM,1, mean)
  dim(Theta.chainDM)
  
  DM.AAD <- mean(abs(ThetahatDM-truetheta)) 
  DM.ASD <- mean((ThetahatDM-truetheta)^2)  
  DM.ARB <- mean(abs((ThetahatDM-truetheta)/truetheta))   
  as1       <- (ThetahatDM-truetheta)^2
  as2       <- truetheta^2
  DM.ASRB   <-  mean(abs(as1/as2))         
  
  
  #Gamma Normal (NG) as prior in the GL model ----
  
  NG.FA <- NG_sampler (0.5, X, Y, D, nburn, nsim, nthins)
  
  Theta.chainLA   <- X%*%NG.FA$Beta.chain + NG.FA$U.chain
  betahat1NG      <- apply(NG.FA$Beta.chain,1, mean)
  ThetahatNG      <- apply(Theta.chainLA,1, mean)
  
  NG.AAD  <- mean(abs(ThetahatNG-truetheta)) 
  NG.ASD  <- mean((ThetahatNG-truetheta)^2)
  NG.ARB  <- mean(abs((ThetahatNG-truetheta)/truetheta))   
  as1     <- (ThetahatNG-truetheta)^2
  as2     <- truetheta^2
  NG.ASRB <-  mean(abs(as1/as2))
  
  
  # Laplace (LA) as prior in the GL model ----
  
  
  
  LA.FA <- NG_sampler (1, X, Y, D, nburn, nsim, nthins)
  
  Theta.chainHS    <- X%*%LA.FA$Beta.chain + LA.FA$U.chain
  betahat1LA       <- apply(LA.FA$Beta.chain,1, mean)
  ThetahatLA       <- apply(Theta.chainHS,1, mean)
  
  LA.AAD  <- mean(abs(ThetahatLA-truetheta)) 
  LA.ASD  <- mean((ThetahatLA-truetheta)^2)
  LA.ARB  <- mean(abs((ThetahatLA-truetheta)/truetheta))   
  as1        <- (ThetahatLA-truetheta)^2
  as2        <- truetheta^2
  LA.ASRB    <-  mean(abs(as1/as2))
  
  ######
  ### Fit Student T model
  #######
  
  dati=list(m=m, precs=1/eivar, y=ydirect[,1],X=Xdesign[2,],pi=seq(1,20,1))
  inits=list(beta0=0, beta1=5,v=rnorm(m,0,1))
  jags.m <- jags.model(file = "Model-StudentT.txt", data=dati, inits=inits, n.chains=2, n.adapt=500 )
  params=c("theta")
  samps <- coda.samples( jags.m, params,n.iter=5000)
  ss1=seq(1000,5000,10)
  samp.val=samps[[1]][ss1,]
  theta.Tmodel[[Tek]]=samp.val
  pp=dic.samples(jags.m,n.iter=1000)
  dic.Tmodel[Tek]=sum(pp$deviance+pp$penalty)
  
  
  ######
  ### Fit Exponential power model
  #######
  
  dati=list(m=m, precs=1/eivar, y=ydirect[,1],X=Xdesign[2,])
  inits=list(alpha0=0, alpha1=0)
  jags.exp <- jags.model(file = "ModelExpPow.txt", data=dati, inits=inits, n.chains=2, n.adapt=500 )
  params=c("theta")
 samps <- coda.samples(jags.exp, params,n.iter=5000)
 ss1=seq(1000,5000,10)
 samp.val=samps[[1]][ss1,]
 
theta.Expmodel[[Tek]]=samp.val
  pp=dic.samples(jags.exp,n.iter=1000)
  dic.Expmodel[Tek]=sum(pp$deviance+pp$penalty)
  
  
  # DIC ----
  
  dic.Stable <- dic(Y, t(Stheta.chain), D)
  dic.FH     <- dic(Y, tangFH$Theta, D)
  dic.DM     <- dic(Y, Theta.chainDM, D)
  dic.NG     <- dic(Y, Theta.chainLA, D)
  dic.LA     <- dic(Y, Theta.chainHS, D)
  
  # Coverage rate ----
  
  myData1 <- t(Stheta.chain)
  myData2 <- tangFH$Theta.chain
  myData3 <- X%*%DM.FH$Beta.chain + DM.FH$V.chain
  myData4 <- X%*%NG.FA$Beta.chain + NG.FA$U.chain
  myData5 <- X%*%LA.FA$Beta.chain + LA.FA$U.chain
  myData6 <-t(theta.Tmodel[[Tek]])
  myData7<-t(theta.Expmodel[[Tek]])
  
  ASDF <- list(myData1,myData2,myData3,myData4,myData5,myData6,myData7)
  
  Vconverage <- c()
  for (cr in 1:7){
    dat1 <- t(ASDF[[cr]])
    datall.mc  <- mcmc(dat1,thin=1)
    check.hpd  <- HPDinterval(datall.mc, prob=0.95)
    coveragerate1 <- 0
    for ( i in 1:m){
      if (check.hpd[i,1]<=truetheta[i] & truetheta[i]<=check.hpd[i,2]){coveragerate1=coveragerate1+1}
    }
    Vconverage[cr] <- coveragerate1/m
  }
  Mconverage  <- rbind(Mconverage,  Vconverage)
  
  # Save the results ----
  
  
  
  VStableFH.AAD    [Tek] <- StableFH.AAD   
  VGaussianFH.AAD  [Tek] <- GaussianFH.AAD  
  VStableFH.ASD    [Tek] <- StableFH.ASD   
  VGaussianFH.ASD  [Tek] <- GaussianFH.ASD  
  VStableFH.ARB    [Tek] <- StableFH.ARB  
  VGaussianFH.ARB  [Tek] <- GaussianFH.ARB  
  VStableFH.ASRB   [Tek] <- StableFH.ASRB 
  VGaussianFH.ASRB [Tek] <- GaussianFH.ASRB 
  VDM.AAD    [Tek] <- DM.AAD   
  VNG.AAD    [Tek] <- NG.AAD  
  VDM.ASD    [Tek] <- DM.ASD   
  VNG.ASD    [Tek] <- NG.ASD  
  VDM.ARB    [Tek] <- DM.ARB  
  VNG.ARB    [Tek] <- NG.ARB  
  VDM.ASRB   [Tek] <- DM.ASRB 
  VNG.ASRB   [Tek] <- NG.ASRB 
  VLA.AAD    [Tek] <- LA.AAD   
  VDirectE.AAD  [Tek] <- DirectE.AAD  
  VLA.ASD       [Tek] <- LA.ASD   
  VDirectE.ASD  [Tek] <- DirectE.ASD  
  VLA.ARB       [Tek] <- LA.ARB  
  VDirectE.ARB  [Tek] <- DirectE.ARB  
  VLA.ASRB      [Tek] <- LA.ASRB 
  VDirectE.ASRB [Tek] <- DirectE.ASRB 
  Vdic.Stable   [Tek]  <- dic.Stable  
  Vdic.FH  [Tek] <- dic.FH
  Vdic.DM   [Tek]      <- dic.DM
  Vdic.NG  [Tek] <- dic.NG  
  Vdic.LA  [Tek] <- dic.LA
  VAlphahat [Tek]      <- Alphahat
  VGammahat [Tek]     <- Gammahat
  
  Mbetahat1S    <- cbind( betahat1S,  Mbetahat1S) 
  Mbetahat1FH   <- cbind( betahat1FH, Mbetahat1FH)
  Mbetahat1DM   <- cbind( betahat1DM, Mbetahat1DM)
  Mbetahat1NG   <- cbind( betahat1NG, Mbetahat1NG)
  Mbetahat1LA   <- cbind( betahat1LA, Mbetahat1LA) 
  
  #save.image("NameSimulation.RData")
  
  Vgama      <-   matrix(NA,ncol=,nrow=REP)
  Valpha     <-   matrix(NA,ncol=1,nrow=REP)
  Mbeta      <-   matrix(NA, ncol=np, nrow=REP)
  MSreffect  <-   matrix(NA, ncol=m, nrow=REP)
  Mlambda    <-   matrix(NA, ncol=m, nrow=REP)


}

# output list ----
outSAE<-list(
  iter <- REP,
  datsets <- Tek,
  sd.VAlphahat <- round(sd(VAlphahat), 5)   ,     
  sd.VGammahat <- round(sd(VGammahat), 5),
  sd.VStableFH.AAD <- round(sd(VStableFH.AAD), 5),        
  sd.VGaussianFH.AAD <- round(sd(VGaussianFH.AAD), 5),
  sd.VDM.AAD <- round(sd(VDM.AAD), 5),       
  sd.VNG.AAD <- round(sd(VNG.AAD), 5),
  sd.VLA.AAD <- round(sd(VLA.AAD), 5),        
  sd.VDirectE.AAD <- round(sd(VDirectE.AAD), 5),
  sd.VStableFH.ASD <- round(sd(VStableFH.ASD), 5),        
  sd.VGaussianFH.ASD <- round(sd(VGaussianFH.ASD), 5),
  sd.VDM.ASD <- round(sd(VDM.ASD), 5),        
  sd.VNG.ASD <- round(sd(VNG.ASD), 5),
  sd.VLA.ASD <- round(sd(VLA.ASD), 5)  ,      
  sd.VDirectE.ASD <- round(sd(VDirectE.ASD), 5),
  sd.VStableFH.ARB <- round(sd(VStableFH.ARB), 5) ,      
  sd.VGaussianFH.ARB <- round(sd(VGaussianFH.ARB), 5),
  sd.VDM.ARB <- round(sd(VDM.ARB), 5),       
  sd.VNG.ARB <- round(sd(VNG.ARB), 5),
  sd.VLA.ARB <- round(sd(VLA.ARB), 5) ,     
  sd.VDirectE.ARB <- round(sd(VDirectE.ARB), 5), 
  sd.VStableFH.ASRB <- round(sd(VStableFH.ASRB), 5),     
  sd.VGaussianFH.ASRB <- round(sd(VGaussianFH.ASRB), 5),       
  sd.VDM.ASRB <- round(sd(VDM.ASRB), 5),     
  sd.VNG.ASRB <- round(sd(VNG.ASRB), 5),           
  sd.VLA.ASRB <- round(sd(VLA.ASRB), 5),     
  sd.VDirectE.ASRB <- round(sd(VDirectE.ASRB), 5),
  alphaT   <- alpha.true,
  alphahat <- Alphahat,
  nsmallA  <- m,
  mean.VAlphahat <- round(mean(VAlphahat), 3),     
  mean.VGammahat <- round(mean(VGammahat), 3),
  median.VStableFH.AAD <- round(median(VStableFH.AAD), 3),        
  median.VGaussianFH.AAD <- round(median(VGaussianFH.AAD), 3),
  median.VDM.AAD <- round(median(VDM.AAD), 3),       
  median.VNG.AAD <- round(median(VNG.AAD), 3),
  median.VLA.AAD <- round(median(VLA.AAD), 3),        
  median.VDirectE.AAD <- round(median(VDirectE.AAD), 3),
  median.VStableFH.ASD <- round(median(VStableFH.ASD), 3),        
  median.VGaussianFH.ASD <- round(median(VGaussianFH.ASD), 3),
  median.VDM.ASD <- round(median(VDM.ASD), 3),        
  median.VNG.ASD <- round(median(VNG.ASD), 3),
  median.VLA.ASD <- round(median(VLA.ASD), 3), 
  median.VDirectE.ASD <- round(median(VDirectE.ASD), 3), 
  median.VStableFH.ARB <- round(median(VStableFH.ARB), 5) ,
  median.VGaussianFH.ARB <- round(median(VGaussianFH.ARB), 5),
  median.VDM.ARB <- round(median(VDM.ARB), 5),       
  median.VNG.ARB <- round(median(VNG.ARB), 5),
  median.VLA.ARB <- round(median(VLA.ARB), 5) ,     
  median.VDirectE.ARB <- round(median(VDirectE.ARB), 5), 
  median.VStableFH.ASRB <- round(median(VStableFH.ASRB), 5),     
  median.VGaussianFH.ASRB <- round(median(VGaussianFH.ASRB), 5),       
  median.VDM.ASRB <- round(median(VDM.ASRB), 5),     
  median.VNG.ASRB <- round(median(VNG.ASRB), 5),           
  median.VLA.ASRB <- round(median(VLA.ASRB), 5),     
  median.VDirectE.ASRB <- round(median(VDirectE.ASRB), 5),
  median.Vdic.Stable   <- median(Vdic.Stable), 
  median.Vdic.FH  <- median(Vdic.FH),
  median.Vdic.DM  <- median(Vdic.DM), 
  median.Vdic.NG  <- median(Vdic.NG),
  median.Vdic.LA  <- median(Vdic.LA),
  Betahat01.S  <- apply(Mbetahat1S, 1,  mean),      
  Betahat01.FH <- apply(Mbetahat1FH,1, mean),   
  Betahat01.DM <- apply(Mbetahat1DM,1, mean),    
  Betahat01.NG <- apply(Mbetahat1NG,1, mean),    
  Betahat01.LA <- apply(Mbetahat1LA,1, mean),
  Coverage.S  <- median(Mconverage[,1]),     
  Coverage.FH <- median(Mconverage[,2]), 
  Coverage.DM <- median(Mconverage[,3]),  
  Coverage.NG <- median(Mconverage[,4]),    
  Coverage.LA <- median(Mconverage[,5]))

# misure di fit
AAD=c()
ASD=c()
ARB=c()
ASRB=c()
for(sim in 1:n.data){
    
    AAD= c(AAD,mean(abs(apply(theta.Tmodel[[sim]],2,mean)-truetheta.sim[,sim])))
    ASD= c(ASD,mean((truetheta.sim[,sim]-apply(theta.Tmodel[[sim]],2,mean))^2))
    ARB=c(ARB,mean(abs(apply(theta.Tmodel[[sim]],2,mean)-truetheta.sim[,sim])/truetheta.sim[,sim]))
    ASRB=c(ASRB,mean((apply(theta.Tmodel[[sim]],2,mean)-truetheta.sim[,sim])^2/truetheta.sim[,sim]^2))
    
}

ris=matrix(c(mean(AAD),mean(ASD),mean(ARB),mean(ASRB)),nrow=1)
colnames(ris)=c("AAD","ASD","ARB","ASRB")
round(ris,3)

AAD.exp=c()
ASD.exp=c()
ARB.exp=c()
ASRB.exp=c()
for(sim in 1:n.data){
    
    AAD.exp= c(AAD.exp,mean(abs(apply(theta.Expmodel[[sim]],2,mean)-truetheta.sim[,sim])))
    ASD.exp= c(ASD.exp,mean((truetheta.sim[,sim]-apply(theta.Expmodel[[sim]],2,mean))^2))
    ARB.exp=c(ARB.exp,mean(abs(apply(theta.Expmodel[[sim]],2,mean)-truetheta.sim[,sim])/truetheta.sim[,sim]))
    ASRB.exp=c(ASRB,mean((apply(theta.Expmodel[[sim]],2,mean)-truetheta.sim[,sim])^2/truetheta.sim[,sim]^2))
    
}

ris.exp=matrix(c(mean(AAD.exp),mean(ASD.exp),mean(ARB.exp),mean(ASRB.exp)),nrow=1)
colnames(ris.exp)=c("AAD","ASD","ARB","ASRB")
round(ris.exp,3)

### Results as in Table 1 ----

ADD=c(median.VStableFH.AAD, median.VGaussianFH.AAD, median.VDM.AAD, median.VNG.AAD, median.VLA.AAD, mean(AAD.exp),mean(AAD),median.VDirectE.AAD)
ARB=c(median.VStableFH.ARB, median.VGaussianFH.ARB, median.VDM.ARB, median.VNG.ARB, median.VLA.ARB,mean(ARB.exp), mean(ARB),  median.VDirectE.ARB)
ASD=c(median.VStableFH.ASD, median.VGaussianFH.ASD, median.VDM.ASD, median.VNG.ASD, median.VLA.ASD, mean(ASD.exp), mean(ASD),median.VDirectE.ASD)
ASRB=c(median.VStableFH.ASRB, median.VGaussianFH.ASRB, median.VDM.ASRB, median.VNG.ASRB, median.VLA.ASRB, median(ASRB.exp),median(ASRB),median.VDirectE.ASRB)
DIC=c(median.Vdic.Stable, median.Vdic.FH, median.Vdic.DM, median.Vdic.NG, median.Vdic.LA,median(dic.Expmodel),median(dic.Tmodel))

Coverage=c(Coverage.S, Coverage.FH, Coverage.DM, Coverage.NG,Coverage.LA, mean(Mconverage[,6]),mean(Mconverage[,7]))

names(ADD)=c("FHalphaS","FH","DM","GL-NG","GL-LA","T","EP","Direct")
names(ARB)=c("FHalphaS","FH","DM","GL-NG","GL-LA","T","EP","Direct")
names(ASD)=c("FHalphaS","FH","DM","GL-NG","GL-LA","T","EP","Direct")
names(ASRB)=c("FHalphaS","FH","DM","GL-NG","GL-LA","T","EP","Direct")
names(DIC)=c("FHalphaS","FH","DM","GL-NG","GL-LA","T","EP")
names(Coverage)=c("FHalphaS","FH","DM","GL-NG","GL-LA","T","EP")


#### Under the Pareto simulation scenario (Scenario 4) with m=50 (with the fixed seed), we get the following:

#round(cbind(ADD,ASD,ARB,ASRB,c(DIC,NA),c(Coverage,NA)),4)

#           ADD     ASD    ARB   ASRB   DIC     Coverage
#FHalphaS 1.0850 1.9880 0.0273 0.0013 222.2814 0.9400
#FH       1.1940 2.5690 0.0308 0.0017 230.3560 0.9400
#DM       1.1280 2.2150 0.0283 0.0014 225.1756 0.8200
#GL-NG    1.1020 2.0680 0.0276 0.0013 222.2876 0.9400
#GL-LA    1.1160 2.1810 0.0285 0.0014 224.5099 0.9500
#T        1.1529 2.3240 0.0295 0.0018 225.3384 0.9408
#EP       1.2659 2.3438 0.0296 0.0015 232.3441 0.9424
#Direct   1.2400 2.6530 0.0321 0.0018       NA     NA

#### Under the alpha Stable (Scenario 3) simulation scenario with m=50 (with the fixed seed), we get the following:

#round(cbind(ADD,ASD,ARB,ASRB,c(DIC,NA),c(Coverage,NA)),4)
#         ADD    ASD    ARB   ASRB     DIC      Coverage
#FHalphaS 0.8940 1.4130 0.0306 0.0017 211.7842 0.9600
#FH       1.1240 2.1860 0.0396 0.0028 226.7648 0.9400
#DM       0.9190 1.5050 0.0314 0.0018 216.2609 0.8100
#GL-NG    0.9410 1.5830 0.0320 0.0018 214.9057 0.9600
#GL-LA    0.9830 1.7290 0.0340 0.0020 217.8375 0.9600
#T        1.0144 1.8295 0.0398 0.0033 218.5166 0.9344
#EP       1.2976 2.9391 0.0470 0.0033 232.4651 0.9508
#Direct   1.2890 2.8830 0.0443 0.0033       NA     NA
