# Supplementary material for: A new robust Bayesian small area estimation via α‐stable model for estimating the proportion of athletic students in California
Source: Biom J. 2021 May 7;63(6):1309–24. doi: 10.1002/bimj.202000235 (PMC8453931; doi:10.1002/bimj.202000235)
Supplement: Supplementary file 2 — Supporting Information 2 [file BIMJ-63-1309-s001.zip › Data_Code/SimulationStudy/Functions.R]

#######################################################
### Functions to be loaded by Simulations-Scheme.R ####
#######################################################

# The notation used throughout all functions is coherent with the notation used in the paper
# "A new robust Bayesian small area estimation via alpha-stable model for estimating the proportion of athletic students in California."
# by S. Zarei, S. Arima and G. Jona Lasinio.


# This function samples n values from an alpha stable pdf with parameters
# alpha, beta, gamma and delta. 

target = function(alfa){
    
    if(0 <alfa  & alfa<2){
        pars <- c(alfa/2,  beta=1, gamma=(cos(alfa*pi*0.25))^(2/alfa), 0)
        return( prod(stable_pdf(up.lambda, pars)))
    }
    else {return(0)}
    
}

targetL<-function(alfa){
    
    if(0 <alfa  & alfa<2){
        pars <- c(alfa/2,  beta=1, gamma=(cos(alfa*pi*0.25))^(2/alfa), 0)
        return( sum(log(stable_pdf(up.lambda, pars))))
    }
    else {return(0)}
}


rstab <- function (n, alpha, beta, gamma=1, delta=0, pm)

{
    stopifnot(0 < alpha, alpha<=  2, length(alpha)==1, -1 <=
    beta, beta <=  1, length(beta)==1, 0 <=  gamma, length(pm)==
    1, pm %in% 0:2)
    if (pm  ==  1) {
        delta <- delta + beta * gamma * .om(gamma, alpha)
    }
    else if (pm==2) {
        delta <- delta - alpha^(-1/alpha) * gamma * stableMode(alpha,
        beta)
        gamma <- alpha^(-1/alpha) * gamma
    }
    theta <- pi * (runif(n) - 1/2)
    w <- -log(runif(n))
    result <- if (alpha ==  1 & beta==0) {
        rcauchy(n)
    }
    else {
        b.tan.pa <- beta * tan(pi/2 * alpha)
        theta0 <- min(max(-pi/2, atan(b.tan.pa)/alpha), pi/2)
        c <- (1 + b.tan.pa^2)^(1/(2 * alpha))
        a.tht <- alpha* (theta + theta0)
        r <- (c * sin(a.tht)/(cos(theta))^(1/alpha)) * (cos(theta -
        a.tht)/w)^((1 - alpha)/alpha)
        r - b.tan.pa
    }
    result * gamma + delta
}

.om <- function(gamma,alpha) {
    if(alpha!=  round(alpha))
    tan(pi/2*alpha)
    else if(alpha ==  1)
    (2/pi)*log(gamma)
    else 0 }


# MCMC algorithm for estimating the Alpha Stable model.
# This function runs the MCMC sampler for the Alpha Stable model.
# It depends on the following arguments: 
# a list of starting values for the model parameters: alpha, lambda, beta and random effects
# X: design matrix
# Y: vector of direct estimates
# nburn: burnin-in simulations, that is number of MCMC simulations to reach the convergence and not to be stored;
# nsim: number of simulations after the burn-in,
# nthin: thinning rate, that is proportion of nsim to be stored.

alphastable_sampler=function(X,y, alpha.in, lambda.in, beta.in,RanEffect.in,m){
ydirect=y
Xdesign=X
# Estimating the proposed Alpha stable model ####

targetL<-function(alfa){
  
  if(0 <alfa  & alfa<2){
    pars <- c(alfa/2,  beta=1, gamma=(cos(alfa*pi*0.25))^(2/alfa), 0)
    return( sum(log(stable_pdf(up.lambda, pars))))
  }
  else {return(0)}  
}

for (iter in 1:REP){     
  up.gama    <- 1/rgamma(1, m/2+a, 0.5*sum(RanEfect.in^2/lambda.in)+b) 
  sigmain   <- solve(diag(eivar))
  Sigmab    <- solve(Xdesign%*%sigmain%*%t(Xdesign))
  mean      <- solve(Xdesign%*%t(Xdesign))%*%Xdesign%*%(ydirect-RanEffect.in)
  up.beta   <- mvrnorm(1, mu=mean, Sigma=Sigmab)   
  
  vdelta       <- lambda.in*up.gama/(lambda.in*up.gama+eivar)
  meanRanEfect <- vdelta*(ydirect-t(Xdesign)%*%up.beta)
  up.RanEfect  <- mvrnorm(1, mu=meanRanEfect, Sigma=diag(vdelta*eivar))

  j   <- 1
  up.lambda <- c()
  t0  <- alpha.in  
  while(j < m+1){
    
    lambdai   <- rstable(1, t0/2, beta=1, gamma=(cos(t0*pi*0.25))^(2/t0), delta=0)
    b  <- exp(-1/2)/(sqrt(2*pi*(up.RanEfect[j])^2)) #  max.den
    u  <- runif(1,0,b)
    bound   <- dnorm(up.RanEfect[j], 0, sd=sqrt(up.gama*lambdai)) 
    if(u < bound) 
    {
      up.lambda[j] <-  lambdai
      j   = j+1
    }
  }
  currentAlpha   =  alpha.in
  proposedAlpha  =  runif(1,max(currentAlpha-0.10,0.3), min(currentAlpha+0.10,1.99))
  
  A = exp(targetL(proposedAlpha)-targetL(currentAlpha) )
  up.alpha = ifelse(runif(1)< A,proposedAlpha,currentAlpha)
  
  lambda.in    <- up.lambda
  alpha.in     <- up.alpha
  RanEfect.in  <- up.RanEfect
  
  
  Vgama[iter]   <- up.gama
  Valpha[iter]  <- up.alpha
  Mbeta         <- cbind(Mbeta,up.beta)   # p*REP
  MSreffect     <- cbind(MSreffect, up.RanEfect) # m*REP
  Mlambda       <- rbind(Mlambda,up.lambda)#REP*m
}
toreturn=list(Vgama, Valpha, Mbeta, MSreffect,Mlambda)
names(toreturn)=list("Vgama", "Valpha", "Mbeta", "MSreffect","Mlambda")
return(toreturn)
}


# MCMC algorithm for estimating the small area model as in Datta and Mandal (2015) ####
# This function runs the Gibbs-sampler for Datta and Mandal model
# It depends on the following arguments: 
# X: design matrix
# y: vector of direct estimates
# nburn: burnin-in simulations, that is number of MCMC simulations to reach the convergence and not to be stored;
# nsim: number of simulations after the burn-in,
# nthin: thinning rate, that is proportion of nsim to be stored.

DM_sampler <- function(X, Y, D, nburn, nsim, nthin) {
  # parameters
  m <- nrow(X)
  np <- ncol(X)
  # Prior distributions: hyperparameters as in Datta and Mandal (2015)
  a <- 2 * mean(D)
  b <- 3
  c <- 1
  d <- 4
  
  # initial values
  V <- rep(1, m)
  Sigma2 <- 1
  Delta <- rep(1, m)
  Beta <- rep(1, np)
  p <- 0.5
  
  # chain storage
  V.chain <- array(0, dim = c(m, nsim/nthin))
  Sigma2.chain <- rep(1, nsim/nthin)
  Delta.chain <- array(1, dim = c(m, nsim/nthin))
  Beta.chain <- array(0, dim = c(np, nsim/nthin))
  p.chain <- rep(0, nsim/nthin)
  
  for (index in 1:(nsim + nburn)) {
    if (index%%10000 == 0)
      cat(index, "\n")
    # update Sigma2
    Sigma2 <- 1/rgamma(1, shape = b + sum(Delta)/2, rate = a + sum(Delta * V * V)/2)
    
    # update p
    p <- rbeta(1, shape1 = c + sum(Delta), shape2 = d + m - sum(Delta))
    
    # update Delta
    p.delta <- p/(p + (1 - p) * sqrt((Sigma2 + D)/D) * exp(-0.5 * (Y - X %*% Beta)^2 * Sigma2/(D + Sigma2)/D))
    for (i in 1:m) Delta[i] <- rbinom(1, 1, p.delta[i])
    
    # update Beta
    Xstd <- X/sqrt(D)
    sigma <- solve(t(Xstd) %*% Xstd)
    mean <- apply(X * (Y - Delta * V)/D, 2, sum)
    mean <- sigma %*% mean
    Beta <- mvrnorm(1, mu = mean, Sigma = sigma)
    
    # update V
    mean.v <- Sigma2 * (Y - X %*% Beta)/(Sigma2 + D)
    var.v <- Sigma2 * D/(Sigma2 + D)
    V <- rnorm(m, mean = mean.v, sd = sqrt(var.v)) * Delta
    
    if (index > nburn && (index - nburn)%%nthin == 0) {
      Sigma2.chain[(index - nburn)/nthin] <- Sigma2
      Delta.chain[, (index - nburn)/nthin] <- Delta
      p.chain[(index - nburn)/nthin] <- p
      V.chain[, (index - nburn)/nthin] <- V
      Beta.chain[, (index - nburn)/nthin] <- Beta
    }
  }
  
  list(Beta.chain = Beta.chain, V.chain = V.chain, Delta.chain = Delta.chain, p.chain = p.chain,
       Sigma2.chain = Sigma2.chain)
}


# MCMC algorithm for estimating the Fay-Herriot model ####
# This function runs the Gibbs-sampler for the Fay-Herriot model.
# It depends on the following arguments: 
# X: design matrix
# Y: vector of direct estimates
# nburn: burnin-in simulations, that is number of MCMC simulations to reach the convergence and not to be stored;
# nsim: number of simulations after the burn-in,
# nthin: thinning rate, that is proportion of nsim to be stored.

FH_sampler <- function(X, Y, D, nburn, nsim, nthin) {
  # parameters
  m <- nrow(X)
  np <- ncol(X)
  
  # initial values
  Theta <- rep(1, m)
  Beta <- rep(1, np)
  Sigma2 <- 1
  
  # chain containers
  Theta.chain <- array(0, dim = c(m, nsim/nthin))
  Beta.chain <- array(0, dim = c(np, nsim/nthin))
  Sigma2.chain <- rep(0, nsim/nthin)
  
  for (index in 1:(nsim + nburn)) {
    if (index%%10000 == 0)
      cat(index, "\n")
    
    # update Sigma2
    Sigma2 <- 1/rgamma(1, shape = m/2 - 1, rate = sum((Theta - X %*% Beta)^2)/2)
    
    # update Beta
    mean.Beta <- solve(t(X) %*% X) %*% t(X) %*% Theta
    var.Beta <- Sigma2 * solve(t(X) %*% X)
    Beta <- mvrnorm(1, mu = mean.Beta, Sigma = var.Beta)
    
    # update Theta
    var.Theta <- 1/(1/Sigma2 + 1/D)
    mean.Theta <- var.Theta * (Y/D + X %*% Beta/Sigma2)
    Theta <- rnorm(m, mean = mean.Theta, sd = sqrt(var.Theta))
    
    if (index > nburn && (index - nburn)%%nthin == 0) {
      Sigma2.chain[(index - nburn)/nthin] <- Sigma2
      Theta.chain[, (index - nburn)/nthin] <- Theta
      Beta.chain[, (index - nburn)/nthin] <- Beta
    }
  }
  
  list(Beta.chain = Beta.chain, Theta.chain = Theta.chain, Sigma2.chain = Sigma2.chain)
}

# MCMC algorithm for estimating the Global-Local model(as in Tang et al. (2018)) ####

# This function runs the Gibbs-sampler Global-Local model 
# It depends on the following arguments: 
# a: for a=0.5, we are fitting the Gamma Normal model. For a=1, we are fitting the Laplace model.
# X: design matrix
# Y: vector of direct estimates
# nburn: burnin-in simulations, that is number of MCMC simulations to reach the convergence and not to be stored;
# nsim: number of simulations after the burn-in,
# nthin: thinning rate, that is proportion of nsim to be stored.

NG_sampler <- function(a, X, Y, D, nburn, nsim, nthin) {
  m <- nrow(X)
  np <- ncol(X)
  
  b <- 1
  p <- 10^-10
  q <- 10^-10
  
  Lambda2 <- rep(1, m)
  Tau2 <- 1
  Beta <- rep(1, np)
  U <- rep(1, m)
  
  Lambda2.chain <- array(0, dim = c(m, nsim/nthin))
  Tau2.chain <- rep(0, nsim/nthin)
  Beta.chain <- array(0, dim = c(np, nsim/nthin))
  U.chain <- array(0, dim = c(m, nsim/nthin))
  
  for (index in 1:(nsim + nburn)) {
    if (index%%10000 == 0)
      cat(index, "\n")
    # update Tau2
    Tau2 <- 1/rgamma(1, shape = (p + m)/2, rate = sum(U^2/Lambda2)/2 + q/2)
    
    # update Lambda2
    for (i in 1:m) Lambda2[i] <- rgig(1, a - 0.5, U[i]^2/Tau2, 2 * b)
    
    # update Beta
    Xstd <- X/sqrt(D)
    sigma <- solve(t(Xstd) %*% Xstd)
    mean <- apply(X * (Y - U)/D, 2, sum)
    mean <- sigma %*% mean
    Beta <- mvrnorm(1, mu = mean, Sigma = sigma)
    
    # update U
    sigma2 <- 1/(1/D + 1/Lambda2/Tau2)
    mean <- sigma2 * (Y - X %*% Beta)/D
    U <- rnorm(m, mean = mean, sd = sqrt(sigma2))
    
    if (index > nburn && (index - nburn)%%nthin == 0) {
      Tau2.chain[(index - nburn)/nthin] <- Tau2
      Lambda2.chain[, (index - nburn)/nthin] <- Lambda2
      U.chain[, (index - nburn)/nthin] <- U
      Beta.chain[, (index - nburn)/nthin] <- Beta
    }
  }
  
  list(Beta.chain = Beta.chain, U.chain = U.chain, Tau2.chain = Tau2.chain, Lambda2.chain = Lambda2.chain)
  
}

# Deviance measures as in Tables 1 and 2 ####

dev_measure <- function(thetahat, theta0) {
  AAD <- mean(abs(thetahat - theta0))
  ASD <- mean((thetahat - theta0)^2)
  ARB <- mean(abs(thetahat - theta0)/abs(theta0))
  ASRB <- mean((thetahat - theta0)^2/theta0^2)
  list(AAD = AAD, ASD = ASD, ARB = ARB, ASRB = ASRB)

  }

# Function for computing DIC as in Table 1, 2 and real data application ####

dic <- function(Y, Theta.chain, D) {
  n <- dim(Theta.chain)[2]
  Theta.est <- apply(Theta.chain, 1, mean)
  D.chain <- rep(0, n)
  for (i in 1:n) D.chain[i] <- -2 * sum(dnorm(Y, mean = Theta.chain[, i], sd = sqrt(D), log = TRUE))
  D.thetabar <- -2 * sum(dnorm(Y, mean = Theta.est, sd = sqrt(D), log = TRUE))
  
  2 * mean(D.chain) - D.thetabar
}
