# Supplementary material for: A new robust Bayesian small area estimation via α‐stable model for estimating the proportion of athletic students in California
Source: Biom J. 2021 May 7;63(6):1309–24. doi: 10.1002/bimj.202000235 (PMC8453931; doi:10.1002/bimj.202000235)
Supplement: Supplementary file 2 — Supporting Information 2 [file BIMJ-63-1309-s001.zip › Data_Code/FitData/R-Code-ScoreDataAnalysis.R]

######
### Data application
######

# The notation used throughout all functions is coherent with the notation used in the paper
# "A new robust Bayesian small area estimation via alpha-stable model for estimating the proportion of athletic students in California."
# by S. Zarei, S. Arima and G. Jona Lasinio.

# The following code allows to reproduce the data analysis in Section 7 of the aforementioned paper.
# Data have been downloaded from http://www.cde.ca.gov/ta/tg/pf/pftresearch.asp and saved in the
# workspace "FitData.RData". This code uses the functions implemented in the file "Functions.R"


# The object fit cointains:
# the direct estimates, the estimated variances, the county name, the total population,
# the proportion of population under 18, the proportion of white, black and hispanic and the proportion
# of individuals with batchleor degree. All these variables are explained in details in the paper.

load("FitData.RData")
ydirect=fit$ydirect
m=nrow(fit)
eivar=fit$eivar
countyname=fit$countyname


#  Fitting alpha stable model ####

library(MASS)
library(GIGrvg)
library(libstableR)
library(Pareto)
library(coda)
source("Functions.R")

# settings of the MCMC parameters and starting values

gamma1      <- sqrt(2)/2        # Scale parameter of random area  effects (local parameters)
alpha.true  <- 1.1              # Index of stability of area effects
a           <- 10^-10           # shape of IG prior of golobal parameter
b           <- 10^-10           # rate  of IG prior of golobal parameter
REP         <- 51000             # Number of Gibbs sampling iterations
thin        <- 10              # thinning value in the Stable model
nthins      <- 5             # thinning value in the GL models
nburn=nsim=51000          # number of simulations and burnning time in the GL models


# Stable model

Mbeta       <- NULL
MSreffect   <- NULL
Mlambda     <- NULL
Vgama   <- c()
Valpha  <- c()

# Setting starting points
library(nlme)
m0=groupedData(ydirect ~  Income|Regions,data=as.data.frame(fit))
mod.freq=lme(ydirect ~ Under.18 + White + Black +Hispanic + Batchlor.degree + 
               Persons.in.poverty, random=~1, data=m0)
RanEfect.in<- ranef(mod.freq)[,1]

Xdesign  <- t(cbind(1,fit$Under.18, 
                    fit$White, fit$Black, fit$Hispanic, 
                    fit$Batchlor.degree, fit$Persons.in.poverty))
rownames(Xdesign)=c("Int","Under18","White","Black","Hispanic","Batchlor","Poverty")

# starting values
alpha.in     <-  1.25
lambda.in    <-  rep(2, m)
beta.in      <-  rep(0,7)

proposed.model=alphastable_sampler(X=Xdesign,y=fit$ydirect,alpha.in,
                                   lambda.in, beta.in,RanEffect.in=RanEfect.in,m,
                                   REP=nsim)
Vgama=proposed.model$Vgama
Valpha=proposed.model$Valpha
Mbeta=proposed.model$Mbeta
MSreffect=proposed.model$MSreffect
Mlambda=proposed.model$Mlambda

  
bt         <- trunc(REP/2)                        # burn-in-time 
thinset    <- seq(bt+thin, REP, thin)             # thinning numbers
betahat1S  <- apply(Mbeta[, thinset],1, mean)
landahat1  <- apply(Mlambda[thinset,],2, mean)
Stheta.chain  <- t(Xdesign)%*%Mbeta[, thinset]+ MSreffect[ ,thinset]
thetahatS     <- apply(Stheta.chain, 1, mean)

Alphahat    <- mean(Valpha[thinset])
Gammahat    <- sqrt(mean(Vgama[thinset])/2)
GammahatM   <- sqrt(median(Vgama[thinset])/2)


# Estimating competing models

UKASim.Data <- data.frame(y=ydirect, x=t(Xdesign), D=eivar)
Y <- UKASim.Data$y
X <- t(Xdesign)
D <- UKASim.Data$D

# FH model
tangFH     <-   FH_sampler (X, Y, D, nburn, nsim, nthins)
betahat1FH       <- apply(tangFH$Beta.chain, 1, mean)
ThetahatFH       <- apply(tangFH$Theta.chain,1, mean)

# Datta and Mandak model

DM.FH <- DM_sampler (X, Y, D, nburn, nsim, nthins)
Theta.chainDM   <-  X%*%DM.FH$Beta.chain + DM.FH$V.chain
betahat1DM      <-  apply(DM.FH$Beta.chain,1, mean)
ThetahatDM      <-  apply(Theta.chainDM,1, mean)

###Global Local model with NG Prior
NG.FA <- NG_sampler (0.5, X, Y, D, nburn, nsim, nthins)
Theta.chainNG   <- X%*%NG.FA$Beta.chain + NG.FA$U.chain
betahat1NG      <- apply(NG.FA$Beta.chain,1, mean)
ThetahatNG      <- apply(Theta.chainNG,1, mean)

# Global local model with Laplace prior

LA.FA <- NG_sampler (1, X, Y, D, nburn, nsim, nthins)
Theta.chainHS    <- X%*%LA.FA$Beta.chain + LA.FA$U.chain
betahat1LA       <- apply(LA.FA$Beta.chain,1, mean)
ThetahatLA       <- apply(Theta.chainHS,1, mean)

########
# Some interesting plots ####
########

par(mfrow=c(1,1),oma=c(0.5,0.5,0.5,0.5))

post.coeff.Stable=Mbeta
post.coeff.LA=LA.FA$Beta.chain
post.coeff.NG=NG.FA$Beta.chain

#Stable       FH       DM       NG       LA
#[1,] 291.5041 304.8094 306.6875 304.0226 302.9165

na.vec=rep(NA,ncol(post.coeff.LA))
#ss=seq(1000,51000,length=ncol(post.coeff.LA))
ss=seq(1,nsim,length=ncol(post.coeff.LA))
coefficients=cbind(post.coeff.Stable[2,ss],post.coeff.LA[2,],post.coeff.NG[2,],na.vec,
post.coeff.Stable[3,ss],post.coeff.LA[3,],post.coeff.NG[3,],na.vec,
post.coeff.Stable[4,ss],post.coeff.LA[4,],post.coeff.NG[4,],na.vec,
post.coeff.Stable[5,ss],post.coeff.LA[5,],post.coeff.NG[5,],na.vec,
post.coeff.Stable[6,ss],post.coeff.LA[6,],post.coeff.NG[6,],na.vec,
post.coeff.Stable[7,ss],post.coeff.LA[7,],post.coeff.NG[7,])

# Parameter estimates

colori=c(rep(c("lightgrey","lightblue","lightgreen","white"),5),c("lightgrey","lightblue","lightgreen"))
boxplot(coefficients,range=0,axes=F,ylim=c(-1.5,1.8),col=colori)
axis(2,seq(-1.5,1.8,0.3))
axis(1,at=c(2,6,10,14,18,22),labels=c("Under18","White", "Black","Hispanic","Batchlor","Poverty"),tick=F,cex.axis=0.8)
abline(h=0,col=2,lwd=2,lty=2)
box()
legend(14, 1.8, c("Proposed model", "GL-LA model", "GL-NG model"), col=c("lightgrey","lightblue","lightgreen"),pch=15)


# Small area means

Stheta.chain  <- t(Xdesign)%*%Mbeta[, ]+ MSreffect[ ,]

colori=rep("white",m)
colori[c(which(fit$countyname=="Marin"|fit$countyname=="Tuolumne"))]="lightblue"
boxplot(t(Theta.chainDM),col=colori, las=2,cex=0.5,range=0,names=fit$countyname,cex.axis=0.5,ylim=c(10,70))
points(fit$ydirect,col=2,pch=19,cex=0.5)
legend(1,70,"GL-NG model")

colori=rep("white",m)
colori[c(which(fit$countyname=="Marin"|fit$countyname=="Tuolumne"))]="lightblue"
boxplot(t(Stheta.chain),col=colori, las=2,cex=0.5,range=0,names=fit$countyname,cex.axis=0.5,ylim=c(10,70))
points(fit$ydirect,col=2,pch=19,cex=0.5)
legend(1,70,"Proposed model")


######
#### Removing outlying observations (>45) ####
#######

outlier=c(20,54)
fit.reduced=fit[-c(outlier),]

# settings of the MCMC parameters and starting values

gamma1      <- sqrt(2)/2        # Scale parameter of random area  effects (local parameters)
alpha.true  <- 1.1              # Index of stability of area effects
a           <- 10^-10           # shape of IG prior of golobal parameter
b           <- 10^-10           # rate  of IG prior of golobal parameter
REP         <- 110              # Number of Gibbs sampling iterations
thin        <- 10              # thinning value in the Stable model
nthins      <- 5             # thinning value in the GL models
nburn=nsim=51000          # number of simulations and burnning time in the GL models


# Setting starting points
library(nlme)

m0=groupedData(ydirect ~  Income|Regions,data=as.data.frame(fit.reduced))
mod.freq=lme(ydirect ~ Under.18 + White + Black +Hispanic + Batchlor.degree +
Persons.in.poverty, random=~1, data=m0)
RanEfect.in<- ranef(mod.freq)[,1]

Xdesign.reduced  <- Xdesign[,-c(outlier)]

# starting values
alpha.in     <-  1.25
lambda.in    <-  rep(2, nrow(fit.reduced))
beta.in      <-  rep(0,nrow(fit.reduced))

m=nrow(fit)

eivar.tot=eivar
eivar=eivar[-c(outlier)]

Mbeta       <- NULL
MSreffect   <- NULL
Mlambda     <- NULL
Vgama   <- c()
Valpha  <- c()


m=nrow(fit.reduced)
proposed.model.reduced=alphastable_sampler(X=Xdesign.reduced,y=fit.reduced$ydirect,alpha.in,
lambda.in, beta.in,RanEffect.in=RanEfect.in,m=m, REP=nsim)

# theta original model
Stheta.chain.complete  <- Stheta.chain
Stheta.chain.complete <- Stheta.chain.complete[-c(outlier),]

Vgama.reduced=proposed.model.reduced$Vgama
Valpha.reduced=proposed.model.reduced$Valpha
Mbeta.reduced=proposed.model.reduced$Mbeta
MSreffect.reduced=proposed.model.reduced$MSreffect
Mlambda.reduced=proposed.model.reduced$Mlambda

Stheta.chain.reduced  <- t(Xdesign.reduced)%*%Mbeta.reduced[, ]+ MSreffect.reduced[ ,]
ss=seq(1000,nrow(Stheta.chain.reduced),length=ncol(Stheta.chain.complete))

Theta.tot=matrix(NA,nrow=2*nrow(Stheta.chain.complete),ncol=ncol(Stheta.chain.complete))
Theta.tot[seq(0,nrow(Theta.tot),2),]=Stheta.chain.complete
Theta.tot[seq(1,nrow(Theta.tot),2),]=Stheta.chain.reduced[,ss]

#### Figures in the Supplementary Materials

# Figure 3 supplementary materials

colori=rep("grey",nrow(Stheta.chain.complete))
colori[seq(0,ncol(Theta.tot),2)]="lightblue"
boxplot(t(Theta.tot),col=colori,range=0,axes=F)
axis(1,at=seq(1,nrow(Theta.tot),2),labels=fit.reduced$Regions,cex.axis=0.5,las=2)
points(seq(1,110,1),rep(fit.reduced$ydirect, each=2),col="red",pch=19,cex=0.5)
box()

#### Figures in the Supplementary Materials

# The proposed model has been estimated two times with 2 different MCMC chains
# with two different starting points.

# Chain 1
m=nrow(fit)
# starting values
alpha.in     <-  1.25
lambda.in    <-  rep(2, m)
beta.in      <-  rep(0,7)
eivar=eivar.tot
m0=groupedData(ydirect ~  Income|Regions,data=as.data.frame(fit))
mod.freq=lme(ydirect ~ Under.18 + White + Black +Hispanic + Batchlor.degree +
Persons.in.poverty, random=~1, data=m0)
RanEfect.in<- ranef(mod.freq)[,1]

proposed.model.chain1=alphastable_sampler(X=Xdesign,y=fit$ydirect,alpha.in,
lambda.in, beta.in,RanEffect.in=RanEfect.in,m,
REP=nsim)

Mbeta.chain1=proposed.model.chain1$Mbeta

alpha.in     <-  1.2
lambda.in    <-  rep(3, m)
beta.in      <-  c(-1,1,0,2,3,0.5,0.5)

proposed.model.chain2=alphastable_sampler(X=Xdesign,y=fit$ydirect,alpha.in,
lambda.in, beta.in,RanEffect.in=RanEfect.in,m,
REP=nsim)

Mbeta.chain2=proposed.model.chain2$Mbeta

ss=seq(1000,ncol(Mbeta.chain1),1)
plot(Mbeta.chain1[2,ss],type="l",col="red",main=bquote("Trace plot of" ~ beta[1]),ylab="",xlab="Iterations")
points(Mbeta.chain2[2,ss],type="l",col="green")

plot(Mbeta.chain1[3,ss],type="l",col="red",main=bquote("Trace plot of" ~ beta[2]),ylab="",xlab="Iterations")
points(Mbeta.chain2[3,ss],type="l",col="green")

ss=seq(1000,ncol(Mbeta.chain1),100)
acf(Mbeta.chain1[2,ss],main=bquote("ACF of" ~ beta[1]),ylab="",xlab="")
acf(Mbeta.chain1[3,ss],main=bquote("ACF of" ~ beta[2]),ylab="",xlab="")
